# Supplementary material for: Anxiety Symptoms Are Associated With Higher Psychological Stress, Poor Sleep, and Inadequate Sleep Hygiene in Collegiate Young Adults—A Cross-Sectional Study
Source: Front Psychiatry. 2021 Jul 1;12:677136. doi: 10.3389/fpsyt.2021.677136 (PMC8280471; doi:10.3389/fpsyt.2021.677136)
Supplement: Supplementary file 1 [file Data_Sheet_1.CSV]

Age	Years_Uni_Edu	Attendance	Daily_Ath_Actmin	substance_use	tea_coffee_freq	GAD_total	SHI_total	PSS_total	gad_category	lseq_total
26	1	100	120	0	1	8	4	15	0	75
20	1	80	0	1	1	1	5	13	0	37.5
20	1	100	0	0	1	5	7	19	0	50
20	1	100	0	0	1	9	7	20	0	40.5
19	1	100	0	0	1	9	7	20	0	40.5
20	1	98	0	0	2	10	5	28	0	92.5
18	1	80	60	0	1	9	6	22	0	47.5
22	1	100	0	0	1	10	8	28	0	80
22	1	80	60	0	2	6	10	13	0	82.5
28	1	90	120	0	1	1	7	18	0	87
28	1	80	0	0	1	2	3	15	0	100
26	1	80	60	0	1	0	1	0	0	100
27	1	80	0	0	1	0	7	29	0	100
33	1	75	60	0	0	3	2	19	0	80
32	1	100	30	1	1	2	2	17	0	82.5
26	4	100	60	0	2	0	4	8	0	80
23	5	100	60	1	1	5	10	24	0	97.5
22	5	80	60	0	0	8	8	18	0	57.5
24	4	80	30	0	1	4	6	25	0	79
21	2	100	60	0	1	6	8	19	0	57.5
21	4	98	30	1	1	8	8	17	0	55
21	2	100	60	0	1	9	7	13	0	60
19	4	90	60	0	1	5	3	16	0	65
20	2	100	60	0	2	6	7	17	0	50
20	2	100	60	0	3	10	6	20	0	60
22	2	100	0	0	2	2	4	20	0	47.5
32	2	85	60	0	1	5	3	28	0	67
19	4	100	30	0	1	7	7	18	0	50
32	2	100	180	1	0	7	4	7	0	60
27	2	100	0	0	2	4	3	20	0	80
22	2	90	16	1	1	7	8	25	0	25
26	2	100	60	0	1	5	4	36	0	60
25	4	80	30	0	1	0	12	20	0	80
32	2	95	0	1	1	9	9	26	0	50
28	2	100	60	0	1	7	6	13	0	80
28	2	100	0	0	1	7	3	18	0	80
25	2	100	0	0	1	5	3	24	0	0
21	4	90	60	0	1	8	6	29	0	50
28	2	100	0	0	1	8	6	22	0	49.5
29	2	88	0	1	1	9	6	19	0	63.5
23	2	80	0	0	1	1	8	17	0	75
30	4	90	0	0	1	0	2	1	0	100
24	3	100	30	0	1	3	7	10	0	70
20	2	100	120	0	2	8	5	21	0	55
22	2	100	60	0	0	2	2	16	0	80
27	2	100	0	0	1	1	3	4	0	100
21	2	100	60	0	1	5	8	21	0	20
21	3	98	0	0	1	6	6	17	0	70
21	5	100	120	0	1	0	7	22	0	60
22	3	100	60	0	1	8	4	18	0	50
22	3	100	30	0	1	5	8	23	0	30
21	3	100	0	0	1	3	8	15	0	50
28	5	98	0	0	1	2	5	13	0	100
27	5	100	0	0	1	0	3	0	0	100
35	4	100	120	0	2	1	3	8	0	82.5
26	4	100	60	0	2	2	5	10	0	72.5
37	4	100	60	0	2	0	4	9	0	72.5
28	4	100	60	0	3	0	4	7	0	72.5
24	1	95	60	0	1	6	8	16	0	70
20	1	100	30	0	1	2	9	13	0	82.5
20	1	100	60	1	1	0	4	14	0	62.5
22	1	100	120	0	1	8	6	15	0	55
21	1	97	30	0	1	7	7	22	0	42.5
21	1	100	0	0	1	8	7	16	0	47.5
19	1	95	60	0	1	6	10	18	0	22.5
21	1	98	120	0	2	2	9	7	0	80
21	1	100	30	0	1	3	2	26	0	65
20	1	100	40	0	2	8	8	26	0	45
20	2	100	60	0	1	3	5	8	0	100
20	2	95	0	0	0	4	4	19	0	50
20	1	100	0	0	1	1	5	23	0	35
20	1	95	60	0	1	8	8	16	0	30
20	2	100	30	0	3	8	10	25	0	62.5
19	2	90	30	0	2	5	5	24	0	62.5
20	3	100	60	0	1	4	7	17	0	75
20	2	95	0	0	2	4	7	29	0	70
20	2	95	60	0	1	4	5	11	0	80
20	2	95	60	0	1	6	6	16	0	65
20	1	98	15	0	0	4	6	19	0	70
22	2	90	60	0	2	6	6	19	0	52.5
21	2	95	120	0	1	7	8	16	0	30
21	1	99	0	0	2	7	6	22	0	47.5
20	2	100	0	0	2	4	3	14	0	55
19	2	100	0	0	1	8	4	22	0	72.5
20	1	100	60	0	1	5	5	22	0	32.5
21	3	100	0	0	1	6	9	24	0	80
21	3	100	60	0	1	6	11	24	0	80
20	1	95	60	0	1	4	6	16	0	40
21	5	98	60	0	1	9	8	19	0	40
21	5	100	0	0	1	8	6	16	0	30
20	1	95	60	0	1	7	10	15	0	50
21	5	100	60	0	1	3	5	23	0	50
21	3	98	0	0	1	5	6	25	0	80
23	2	100	0	0	1	7	7	20	0	50
19	1	100	0	0	1	6	9	23	0	80
23	4	100	0	1	1	3	5	21	0	80
21	2	100	120	0	1	9	6	16	0	63
20	5	100	0	0	1	9	10	7	0	30
21	1	95	60	1	0	3	8	31	0	60
19	1	100	60	0	1	3	4	9	0	50
19	2	95	60	0	1	8	4	12	0	50
22	2	95	0	0	1	4	3	12	0	100
30	4	100	0	0	2	1	2	21	0	60
22	2	100	60	1	1	7	6	16	0	50
20	2	100	30	0	1	8	0	23	0	62
21	2	100	60	0	0	4	3	23	0	43
20	2	100	60	0	1	4	5	19	0	56
20	2	100	60	0	1	4	5	20	0	52.7
21	2	95	60	0	0	6	2	23	0	54
20	2	100	180	0	0	7	4	20	0	63
19	2	100	60	0	1	8	6	24	0	76
20	2	100	60	0	1	9	7	30	0	66.5
20	2	100	120	0	2	8	4	22	0	78.5
23	4	99	0	0	3	4	9	22	0	100
22	2	100	60	1	4	9	8	20	0	27.5
25	2	100	60	0	1	6	5	22	0	55.5
20	2	96	60	0	1	6	2	23	0	51
19	1	90	0	0	0	5	4	16	0	70
18	1	100	60	0	1	2	5	21	0	82.5
26	1	100	60	0	1	8	8	24	0	55
18	1	100	60	0	1	0	7	21	0	32.5
27	1	100	60	0	1	7	3	22	0	75
20	1	90	120	0	3	6	7	20	0	35
20	5	86	40	0	3	8	8	14	0	72.5
18	1	90	120	0	2	5	9	18	0	20
19	1	100	60	0	1	4	8	23	0	82.5
20	1	100	0	0	3	3	6	29	0	30
20	5	88	40	0	1	9	4	20	0	65
19	1	100	120	0	1	0	9	22	0	40
19	1	95	90	0	1	5	6	15	0	87.5
20	5	100	180	0	1	7	8	18	0	50
26	1	100	60	0	1	5	11	19	0	37.5
20	1	100	0	0	1	8	10	21	0	15
20	1	99	60	0	1	3	8	6	0	65
21	1	100	60	0	1	6	10	23	0	27.5
21	1	99	180	0	1	6	7	12	0	77.5
19	1	85	15	0	1	10	4	23	0	57.5
20	5	100	60	0	1	8	7	12	0	40
22	1	100	60	0	1	5	5	21	0	50
18	5	99	120	0	1	9	9	24	0	77.5
23	5	90	60	0	1	8	6	16	0	40
23	5	90	60	0	1	10	5	17	0	60
19	1	100	60	0	1	7	8	22	0	60
18	1	100	30	0	1	5	9	20	0	87.5
21	5	100	60	1	1	6	6	24	0	87.5
20	1	90	60	0	1	6	6	9	0	65
20	5	85	60	0	1	8	7	18	0	77.5
20	1	100	60	0	1	5	6	16	0	60
20	5	99	0	0	1	6	6	17	0	27.5
19	1	100	60	0	1	8	7	24	0	67.5
19	1	98	60	0	1	8	7	23	0	72.5
22	1	99	120	0	1	3	7	24	0	50
20	5	100	60	0	1	8	8	16	0	45
19	5	99	0	0	1	7	9	20	0	70
20	5	100	180	0	1	6	8	12	0	40
20	1	90	60	1	1	10	8	11	0	32.5
19	1	100	60	0	2	9	8	19	0	32.5
19	5	100	60	0	0	7	3	25	0	42.5
27	5	100	120	0	2	4	7	21	0	67.5
20	1	100	60	0	2	5	11	24	0	37.5
22	1	80	60	0	1	7	7	15	0	47.5
27	1	98	60	0	1	0	6	17	0	27.5
20	1	95	60	0	1	9	5	26	0	30
27	1	100	60	0	1	3	6	18	0	25
20	2	100	40	0	1	10	8	27	0	75
22	2	100	5	0	1	7	3	10	0	82.5
21	2	100	30	0	1	10	8	29	0	80
20	2	100	60	0	1	2	3	8	0	25
20	2	98	50	0	2	6	6	18	0	52.5
22	2	95	0	0	1	7	6	14	0	50
24	2	100	0	0	1	5	7	9	0	27.5
20	2	100	0	0	1	6	7	19	0	75
24	2	100	0	0	1	3	5	9	0	52.5
21	2	90	120	0	1	8	10	21	0	27.5
19	2	100	0	0	1	9	5	40	0	62.5
22	2	96	15	0	2	8	5	19	0	37.5
22	2	90	60	0	1	3	5	17	0	50
22	2	100	60	0	1	5	4	17	0	37.5
20	2	100	0	0	1	0	8	22	0	70
20	2	100	60	1	1	7	7	18	0	70
20	2	98	30	0	2	6	8	23	0	65
19	2	100	0	1	0	8	7	20	0	47.5
22	2	98	0	0	1	5	7	19	0	45
21	2	98	60	0	1	9	10	21	0	45
23	2	100	60	0	1	3	8	21	0	55
21	2	100	0	0	1	7	8	22	0	47.5
20	2	100	30	0	1	8	10	13	0	45
20	2	98	120	0	1	9	5	18	0	40
22	2	100	0	0	1	10	8	20	0	60
20	2	82	0	0	1	0	5	13	0	40
20	2	98	0	0	1	1	6	6	0	50
22	4	100	60	0	1	9	9	23	0	100
22	4	85	30	0	1	9	6	20	0	62.5
20	2	100	180	0	1	2	6	28	0	82.5
22	2	100	0	0	1	9	8	23	0	30
20	2	95	0	0	1	2	6	24	0	82.5
21	2	95	0	0	1	2	2	27	0	62.5
20	2	95	0	0	1	3	5	21	0	75
21	2	94	120	0	1	6	13	24	0	22.5
21	2	100	0	0	1	7	9	22	0	77.5
21	2	100	60	0	1	8	10	27	0	42.5
20	2	100	0	0	2	5	8	25	0	72.5
20	2	98	60	0	1	7	8	17	0	52.5
20	2	100	0	0	2	2	4	20	0	30
21	2	100	0	0	1	7	9	22	0	70
20	2	94	60	1	1	10	10	12	0	25
21	2	100	120	0	1	7	8	20	0	17.5
20	2	100	0	0	1	7	10	18	0	57.5
21	2	100	60	0	1	9	10	25	0	17.5
18	2	100	0	0	3	8	8	13	0	30
20	2	100	30	0	1	0	9	22	0	75
21	2	100	0	0	1	0	4	21	0	85
22	2	100	0	0	1	7	4	25	0	30
20	3	98	0	0	2	6	6	25	0	35
21	2	90	120	0	0	8	8	26	0	35
20	2	95	0	1	1	9	9	17	0	55
20	2	100	0	0	2	0	9	27	0	60
21	2	100	0	0	2	8	7	18	0	57.5
21	2	98	0	0	2	4	11	26	0	57.5
20	2	95	0	0	1	5	13	18	0	37.5
21	2	100	30	0	4	7	7	24	0	50
19	2	100	60	0	1	0	5	27	0	45
19	2	99	60	0	1	0	7	16	0	57.5
21	2	100	0	0	1	10	8	16	0	55
20	2	100	0	0	1	4	10	32	0	67.5
21	2	100	0	0	1	9	9	19	0	75
21	2	99	30	1	2	10	9	24	0	80
20	2	99	0	0	1	5	8	22	0	85
19	2	100	60	0	0	2	8	22	0	60
20	2	100	0	0	0	4	7	26	0	57.5
21	3	100	60	0	1	2	8	18	0	52
21	3	100	60	0	1	8	8	25	0	50
20	3	100	80	0	1	3	7	17	0	48
20	3	100	120	0	1	6	7	18	0	82.7
21	3	94	0	0	1	2	7	16	0	91
24	3	94	0	0	1	8	10	18	0	38
22	3	100	60	0	2	3	3	17	0	100
22	3	100	0	0	2	4	6	23	0	61.5
21	3	100	0	0	2	3	7	21	0	100
22	3	100	60	0	2	5	4	25	0	100
21	3	94	30	0	2	4	8	26	0	32
22	3	94	60	0	0	8	4	16	0	68
22	3	94	60	0	2	7	0	24	0	89.7
22	3	100	0	1	1	0	8	0	0	29
21	3	100	0	0	1	0	6	21	0	66.5
23	3	100	0	0	0	8	4	29	0	41
22	3	100	60	0	1	9	8	23	0	40
22	3	94	120	1	2	1	9	9	0	65.5
20	3	94	60	0	1	1	6	9	0	56
21	3	93	120	0	1	3	3	14	0	63
22	3	93	20	0	1	8	7	25	0	100
22	3	94	30	0	1	7	6	14	0	81.5
21	3	92	0	0	0	5	7	8	0	90.9
22	3	100	60	0	1	10	5	20	0	57.5
21	3	94	0	0	1	5	7	18	0	100
22	3	94	0	0	0	7	1	13	0	54
21	3	92	0	0	1	5	6	20	0	100
24	3	93	30	0	1	5	8	9	0	100
22	3	93	60	0	1	4	6	10	0	100
18	1	94	60	0	1	10	5	22	0	61.5
24	1	80	60	0	3	9	9	20	0	30
25	1	94	60	0	1	8	2	12	0	18.4
25	1	95	30	0	1	6	8	11	0	100
25	1	93	30	0	2	3	4	17	0	73.3
21	1	90	60	0	1	0	5	30	0	64
24	1	100	60	1	3	4	7	13	0	53.5
27	4	95	0	0	1	4	4	15	0	54.5
20	4	100	30	1	1	0	9	15	0	54
18	1	92	60	0	1	4	2	12	0	49.8
20	1	90	60	0	1	9	7	18	0	58.5
20	1	93	60	0	1	10	9	21	0	35
20	1	95	120	0	2	6	10	35	0	50
24	1	100	60	0	1	7	7	15	0	52
27	1	90	60	1	1	10	7	28	0	62
23	1	95	60	0	1	6	3	20	0	80
29	4	100	60	0	1	0	3	12	0	67.7
23	1	100	60	0	1	2	1	4	0	56.5
20	2	80	60	0	1	5	6	25	0	52
21	2	80	0	0	1	5	6	25	0	57
22	2	100	60	0	1	8	6	23	0	44
22	2	80	20	0	1	10	7	24	0	60
25	2	80	0	1	1	8	6	24	0	70
21	2	80	0	0	1	4	4	19	0	90
20	1	80	0	0	1	9	6	16	0	70
19	1	80	0	0	1	3	7	23	0	80
20	5	80	0	0	0	5	5	23	0	70
20	1	80	0	0	1	1	7	30	0	60
20	1	100	0	0	1	9	3	19	0	60
20	1	80	0	0	1	3	6	11	0	50
20	2	100	60	0	3	7	8	18	0	59
23	4	100	0	0	0	0	8	19	0	100
27	2	80	60	0	1	7	4	33	0	60.2
20	1	80	0	0	1	7	9	22	0	10
20	1	80	60	0	1	9	8	23	0	60
21	4	98	0	0	2	1	9	17	0	70
21	4	80	0	0	2	3	10	15	0	50
30	2	80	0	0	1	0	6	0	0	50
30	2	80	60	0	2	9	0	4	0	70
20	2	100	0	0	2	9	7	9	0	49
20	2	98	0	0	1	10	5	17	0	49.5
20	2	100	0	0	1	9	7	26	0	78
20	2	80	0	0	1	4	6	10	0	79.5
22	4	97	0	0	2	1	9	17	0	70
23	2	100	0	0	0	6	3	15	0	40
20	2	80	60	0	1	5	2	13	0	50
27	2	80	30	0	1	0	6	8	0	60
21	2	100	180	0	1	10	8	30	0	61
22	2	80	0	0	1	9	4	22	0	55
20	2	80	0	0	0	2	6	10	0	82
20	2	100	60	0	1	0	4	19	0	60.5
22	2	100	120	0	1	9	5	17	0	51
21	2	99	120	0	0	6	6	15	0	61
29	2	95	0	1	3	1	5	3	0	90
25	5	80	120	0	1	0	5	14	0	100
26	5	100	0	0	0	0	3	0	0	100
30	4	80	60	0	2	0	1	0	0	100
28	4	80	60	0	1	0	1	0	0	100
30	5	80	0	0	2	2	5	15	0	100
23	2	80	60	0	2	3	4	17	0	70
21	4	80	30	0	0	3	3	24	0	60
19	1	90	0	0	2	3	5	25	0	62.5
20	1	95	120	0	2	4	5	18	0	47.5
22	1	100	0	0	1	6	9	21	0	100
20	1	100	120	0	2	7	7	17	0	62.5
24	1	90	120	0	2	4	0	10	0	100
22	3	80	30	0	1	2	8	15	0	80
21	1	100	60	0	1	0	7	22	0	50
20	1	80	60	0	1	9	6	20	0	40
22	2	100	60	0	1	7	6	15	0	99
20	1	80	60	0	1	9	11	10	0	50
19	1	80	0	0	1	2	5	21	0	60
22	1	80	0	0	1	9	6	24	0	38
19	3	90	120	1	1	8	11	21	0	100
19	3	70	0	0	1	10	5	19	0	75
24	4	100	0	0	1	1	2	13	0	62.5
23	2	100	60	0	1	4	7	15	0	100
22	2	100	0	0	1	5	8	16	0	0
22	3	85	60	0	1	7	7	13	0	100
19	1	98	60	0	1	6	5	27	0	47.5
20	1	95	60	0	1	7	12	32	0	32.5
20	1	97	50	0	1	10	9	24	0	67.5
20	1	98	20	0	1	7	6	20	0	37.5
20	1	96	30	0	1	9	6	18	0	72.5
20	1	100	60	0	1	1	10	18	0	27.5
21	1	98	60	0	1	9	9	14	0	35
20	1	100	30	0	0	10	7	17	0	85
20	1	95	30	0	3	9	9	27	0	52.5
21	1	95	40	0	1	10	4	24	0	100
21	1	98	60	0	1	3	6	22	0	87.5
20	1	99	60	0	1	7	6	20	0	70
20	1	100	60	0	1	9	6	24	0	40
22	1	98	30	0	1	8	8	22	0	42.5
19	1	85	30	0	3	10	9	25	0	37.5
19	1	85	60	0	1	10	9	28	0	30
19	1	100	60	0	1	1	7	18	0	77.5
20	1	95	60	0	1	5	7	23	0	32.5
19	1	90	30	0	2	4	7	22	0	47.5
18	1	99	120	0	1	9	10	26	0	37.5
19	1	100	70	0	2	7	5	28	0	45
19	1	97	0	0	2	3	8	14	0	62.5
18	1	97	0	0	2	4	8	22	0	57.5
20	1	100	60	0	1	6	3	16	0	100
19	4	98	60	0	1	5	13	18	0	72.5
18	1	95	60	0	2	7	10	24	0	50
19	1	90	60	0	1	10	5	23	0	55
20	1	99	60	0	2	10	9	19	0	60
20	1	99	60	0	2	6	10	24	0	52.5
20	1	88	60	0	1	0	8	24	0	55
18	1	99	0	0	1	4	5	12	0	20
19	1	100	30	0	1	9	11	22	0	42.5
18	1	95	30	0	2	4	9	25	0	50
19	1	98	60	0	3	4	8	29	0	47.5
20	1	100	60	0	1	2	7	22	0	42.5
20	1	80	0	1	1	7	6	26	0	75
18	1	90	0	0	1	8	7	18	0	50
20	1	100	0	0	1	9	9	28	0	52.5
24	1	100	0	0	1	0	7	8	0	40
19	1	100	0	0	1	4	5	6	0	72.5
20	1	100	60	0	1	7	7	18	0	42.5
20	1	100	60	0	1	4	7	14	0	65
20	1	99	120	0	1	7	8	20	0	50
20	1	100	0	0	1	10	8	26	0	75
19	4	99	0	0	1	7	5	13	0	72.5
20	1	100	120	0	1	9	8	14	0	55
19	1	100	30	0	1	10	8	26	0	67.5
19	1	100	60	0	1	5	5	11	0	77.5
20	1	100	0	0	1	9	5	21	0	45
19	1	100	0	0	1	9	7	22	0	62.5
19	1	100	60	0	1	3	7	17	0	25
20	1	85	30	0	1	10	6	23	0	52.5
19	1	99	60	0	1	8	10	22	0	62.5
19	1	100	0	0	1	11	6	17	1	70
20	1	100	0	0	1	12	7	28	1	40
24	1	100	0	0	1	12	8	20	1	45.5
19	1	80	0	0	1	15	7	11	1	61
20	2	100	60	0	0	14	6	23	1	52.5
23	2	100	0	0	1	13	7	20	1	45
26	2	99	60	0	1	14	9	9	1	0
22	4	98	0	0	2	15	7	23	1	30
22	4	100	0	0	1	13	6	19	1	70
20	2	95	30	0	3	11	6	26	1	65
23	3	100	0	0	1	18	8	22	1	50
21	3	95	0	1	1	12	9	23	1	50
23	3	100	60	0	1	16	7	24	1	70
24	3	99	0	0	2	12	7	24	1	10
22	3	100	60	0	1	17	6	22	1	70
22	3	98	0	0	1	16	8	18	1	10
21	3	100	120	0	1	17	7	23	1	80
21	3	100	0	0	1	13	7	23	1	20
22	2	70	0	0	2	11	4	20	1	55
21	2	80	60	0	1	13	10	20	1	32.5
20	2	98	30	0	1	11	10	18	1	47.5
20	2	98	120	0	1	17	6	29	1	67.5
20	2	100	0	0	1	11	10	25	1	37.5
23	2	80	60	0	3	13	6	26	1	45
22	3	100	0	0	1	12	7	22	1	80
23	3	95	0	0	1	20	5	27	1	50
20	1	96	0	0	1	14	9	23	1	60
21	2	100	60	0	1	16	7	25	1	60
21	2	100	60	0	2	13	7	22	1	51
20	2	100	60	0	1	11	5	26	1	57.4
21	5	91	0	0	1	11	6	23	1	50
19	1	90	0	0	0	13	7	28	1	60
19	1	100	60	0	2	12	11	25	1	70
18	1	100	120	0	2	11	9	27	1	65
20	1	99	60	0	1	11	6	18	1	65
20	1	82	90	0	1	13	9	23	1	35
20	1	100	120	0	1	11	8	30	1	27.5
19	1	100	20	0	1	11	8	22	1	20
20	1	100	60	0	2	11	6	18	1	27.5
20	1	95	30	1	1	15	2	26	1	65
20	5	99	60	0	1	11	10	26	1	32.5
21	2	100	30	0	1	15	12	34	1	27
20	2	97	0	1	1	14	10	28	1	35
21	2	95	0	0	1	11	5	18	1	22.5
19	2	100	0	0	1	18	8	26	1	27.5
25	2	95	0	0	1	16	8	27	1	47.5
20	2	100	0	0	2	15	6	19	1	37.5
20	2	99	0	0	1	12	9	27	1	67.5
20	2	85	30	0	1	12	8	21	1	42.5
20	2	90	60	0	1	11	7	19	1	77.5
22	2	100	0	0	2	11	9	19	1	52.5
20	2	90	0	0	1	12	6	18	1	32.5
20	2	85	60	1	1	18	9	22	1	57.5
20	2	100	60	0	1	11	8	16	1	35
21	2	100	0	0	1	11	8	27	1	45
19	2	95	30	0	2	13	10	23	1	62.5
21	2	95	0	0	1	11	8	20	1	100
19	2	80	0	0	0	11	3	21	1	50
22	2	80	0	0	1	15	8	29	1	40
20	2	100	60	0	1	12	7	21	1	42.5
21	2	100	30	0	1	11	7	28	1	82.5
20	2	99	0	0	3	13	11	25	1	45
22	2	100	0	0	0	16	8	22	1	60
21	2	100	0	0	1	20	8	26	1	50
20	2	80	60	0	0	11	8	22	1	37.5
19	2	98	0	0	0	17	7	33	1	35
20	2	98	0	0	2	12	11	23	1	40
22	2	80	60	1	0	12	7	25	1	27.5
20	2	100	0	0	1	16	9	37	1	50
22	2	90	0	0	1	11	10	18	1	67.5
20	2	100	0	0	0	14	6	30	1	42.5
21	3	94	0	0	0	13	4	27	1	74.2
21	3	100	0	0	0	13	9	9	1	51
18	4	100	30	0	0	12	9	25	1	53
19	4	97	20	0	1	12	8	27	1	59
20	4	95	20	0	1	14	9	28	1	59.5
24	2	80	0	0	1	13	5	19	1	37
22	2	100	60	0	1	13	8	25	1	44
20	1	80	0	0	1	11	6	26	1	80
20	2	100	0	0	1	13	7	24	1	79.5
20	4	100	0	0	1	12	8	22	1	50
20	4	100	0	0	0	11	7	13	1	56
20	2	80	60	0	1	14	4	30	1	56.3
22	4	100	30	0	0	15	10	29	1	90
23	3	80	60	0	2	20	5	21	1	10
19	1	80	60	0	1	15	9	32	1	70
18	1	100	0	0	1	11	9	20	1	60
20	1	99	60	0	1	11	10	26	1	37.5
20	1	98	30	0	2	12	7	19	1	22.5
20	1	100	20	0	1	16	10	25	1	30
20	1	95	60	0	1	11	11	23	1	62.5
20	1	95	40	0	0	16	7	20	1	60
19	4	100	30	0	1	14	8	24	1	65
19	1	90	60	1	1	13	7	15	1	0
19	2	95	60	0	2	12	7	11	1	55
20	1	98	40	0	1	12	6	23	1	75
21	1	100	60	0	1	16	8	31	1	72.5
21	1	100	60	0	1	15	9	24	1	32.5
19	1	100	0	0	1	11	8	21	1	37.5
20	1	85	30	0	1	17	7	33	1	50
18	1	98	0	0	1	14	7	22	1	55
20	1	100	60	0	1	14	5	14	1	45
20	1	100	60	0	1	11	7	15	1	60
19	1	100	60	0	1	11	7	15	1	65
20	1	100	0	0	1	12	5	19	1	62.5
22	1	100	0	0	1	11	3	14	1	27.5
20	1	100	0	0	1	15	7	17	1	75
20	1	100	30	0	1	17	7	29	1	30
